# Supplementary material for: A Novel Method for Detection of Phosphorylation in Single Cells by Surface Enhanced Raman Scattering (SERS) using Composite Organic-Inorganic Nanoparticles (COINs)
Source: PLoS One. 2009 Apr 15;4(4):e5206. doi: 10.1371/journal.pone.0005206 (PMC2666268; doi:10.1371/journal.pone.0005206)
Supplement: Figure S1 — ELISA sandwich assay for the detection of surface antigens using COIN based Raman spectroscopy. a) ELISA sandwich assay of αIL-8-AOH (left) and αIL-8-BFU (right). b) ELISA assay of αCD54-AOH (left) and αCD54-BFU (right). c) Comparison of concentration dependence and staining performance of AOH and BFU COIN. (1.53 MB TIF) [file pone.0005206.s001.tif]

Archive with 3 entries (2 files):
- Figure S1.tif
- __MACOSX/
- __MACOSX/._Figure S1.tif
